# Supplementary material for: MiR-22 Deficiency Fosters Hepatocellular Carcinoma Development in Fatty Liver
Source: Cells. 2022 Sep 14;11(18):2860. doi: 10.3390/cells11182860 (PMC9496902; doi:10.3390/cells11182860)
Supplement: Supplementary file 1 [file cells-11-02860-s001.zip]

Archive with 1 entries (1 files):
- cells-1874933-supplementary.pdf
